# Supplementary material for: Local environment in biomolecular condensates modulates enzymatic activity across length scales
Source: Nat Commun. 2024 Apr 18;15:3322. doi: 10.1038/s41467-024-47435-w (PMC11026464; doi:10.1038/s41467-024-47435-w)
Supplement: Supplementary file 4 — Source Data [file 41467_2024_47435_MOESM4_ESM.xlsx]

## Sheet: Figure 1
1F
NADH					FAD
	Net charge	Kp				Net charge	Kp
		Mean	SEM				Mean	SEM
Ddx4-NOX	-1	2.2	0.3		Ddx4-NOX	-1	2.68	0.5
Laf1-NOX	7	5.8	0.7		Laf1-NOX	7	3.19	0.7
Dbp1-NOX	14	12.5	3.3		Dbp1-NOX	14	4.7	1.1

## Sheet: Figure 2
2A															2B						2C						2E
Left panel					Middle panel					Right panel					NOX	Dbp1-NOX	Laf1-NOX	Ddx4-NOX			NOX	Dbp1-NOX	Laf1-NOX	Ddx4-NOX			NOX	Dbp1-NOX	Laf1-NOX	Ddx4-NOX
															0.6304	1.694	0.9847	0.811			1.047	1.238	0.7404	0.7395			0.06419	0.06476	0.05814	0.08503
Time (s)	NOX	Dbp1-NOX			Time (s)	NOX	Laf1-NOX			Time (s)	NOX	Ddx4-NOX			0.7034	2.233	0.6246	0.5989			1.37	0.7878	0.6013	1.016			0.08481	0.07576	0.07313	0.06201
0	91.747	92.2401			0	91.747	101.704			0	91.747	96.7283			1.002	2.558	1.046	1.029			0.9799	1.047	1.202	1.061			0.07605	0.09155	0.07605	0.07314
10	82.6634	66.4201			10	82.6634	92.8778			10	82.6634	84.4695					1.369	1.061				0.8666
20	76.538	49.0086			20	76.538	84.9678			20	76.538	76.5514										0.3585
30	72.4491	41.2219			30	72.4491	78.0386			30	72.4491	71.6399
40	69.0622	38.4191			40	69.0622	72.9502			40	69.0622	68.3199
50	65.9218	37.1972			50	65.9218	68.3521			50	65.9218	65.4662
60	63.0975	35.4877			60	63.0975	64.1479			60	63.0975	63.0949
70	60.7663	33.119			70	60.7663	60.8119			70	60.7663	61.0531
80	58.821	31.0665			80	58.821	57.8617			80	58.821	59.2203
90	57.1597	29.8714			90	57.1597	55.3537			90	57.1597	57.8537
100	55.3001	28.9818			100	55.3001	53.1109			100	55.3001	56.3746
110	53.7299	28.6227			110	53.7299	51.5515			110	53.7299	55.1929
120	52.1972	28.135			120	52.1972	49.9759			120	52.1972	53.7701
130	50.7181	27.5831			130	50.7181	48.7862			130	50.7181	52.5
140	49.3462	27.074			140	49.3462	47.4678			140	49.3462	51.4228
150	48.0707	26.329			150	48.0707	46.3826			150	48.0707	50.3296
160	46.881				160	46.881	45.5868			160	46.881	49.2524
170	45.5627				170	45.5627	44.9437			170	45.5627	48.336
180	44.4212				180	44.4212	43.8023			180	44.4212	47.3875
190	43.3762				190	43.3762	42.5482			190	43.3762	46.5675
200	42.2937				200	42.2937	41.5354			200	42.2937	45.8923
210	41.1468				210	41.1468	40.7476			210	41.1468	45.0161
220	40.0965				220	40.0965	40.1929			220	40.0965	44.3891
230	38.955				230	38.955	39.3006			230	38.955	43.8666
240	37.8778				240	37.8778	38.8987			240	37.8778	43.3923
250	36.8703				250	36.8703	38.336			250	36.8703	42.8698
260	35.7503				260	35.7503	37.6527			260	35.7503	42.4035
270	34.9786				270	34.9786	37.1141			270	34.9786	42.0096
280	33.9496				280	33.9496	36.7042			280	33.9496	41.5675
290	33.0707				290	33.0707	36.2379			290	33.0707	41.2219
300	32.1919				300	32.1919	35.619			300	32.1919	40.836
310	31.2808				310	31.2808	35.0241			310	31.2808	40.5305
320	30.5091				320	30.5091	34.4855			320	30.5091	40.1527
330	29.6731				330	29.6731	34.1961			330	29.6731	39.6624
340	29.0086				340	29.0086	33.6254			340	29.0086	39.4775
350	28.2905				350	28.2905	33.2074			350	28.2905	39.164
360	27.5991				360	27.5991	32.7251			360	27.5991	38.7138
370	26.9078				370	26.9078	32.2106			370	26.9078	38.3601
380	26.3505				380	26.3505	31.9775			380	26.3505	38.0466
390	25.8092				390	25.8092	31.5997			390	25.8092	37.8457
400	25.3108				400	25.3108	31.1495			400	25.3108

## Sheet: Figure 3
3A										3B						3D						3E						3G
		Total (2 phases)			Dilute phase					Size (d.nm)	Dbp1-NOX	Laf1-NOX	Ddx4-NOX			Size (d.nm)	Dbp1-NOX	Laf1-NOX	Ddx4-NOX			Size (d.nm)	Dbp1-NOX	Laf1-NOX	Ddx4-NOX			Nanoclusters c=280 nM			Dilute phase			1 phase c=280 nM
280 nM NOX	1 μM NOX	Dbp1-NOX	Laf1-NOX	Ddx4-NOX	Dbp1N-NOX	Laf1-NOX	Ddx4-NOX			0.4	0	0	0			0.4	0	0	0			15	0.180082	0.0673401	0.0694864			Dbp1-NOX	Laf1-NOX	Ddx4-NOX	Dbp1-NOX	Laf1-NOX	Ddx4-NOX	Dbp1-NOX	Laf1-NOX	Ddx4-NOX
0.2195	0.6304	2.233	0.9847	0.811	0.8762	0.6013	0.4502			0.463	0	0	0			0.463	0	0	0			45	0.542974	0.555556	0.326284			1.085	0.3055	0.3593	0.8762	0.6013	0.4502	0.5723	0.6326	0.2717
0.2974	0.7034	2.558	0.6246	0.5989	0.668	0.2235	0.4477			0.536	0	0	0			0.536	0	0	0			75	0.723056	0.622896	0.522659			0.8698	0.6206	0.1302	0.668	0.2235	0.4477	0.2564	0.4212	0.1431
0.2331	1.002	1.694	1.046	1.029	0.8907	0.5129	0.3497			0.621	0	0	0			0.621	0	0	0			105	1	0.912458	0.697885			0.6988	0.549	0.1061	0.8907	0.5129	0.3497	0.1921	0.1254	0.2267
			1.369	1.061						0.719	0	0	0			0.719	0	0	0			135	0.930423	1	1			0.848		0.5145					0.2331	0.2484
										0.833	0	0	0			0.833	0	0	0			165	0.661664	0.62963	0.839879										0.1648
										0.965	0	0	0			0.965	0	0	0			195	0.42292	0.363636	0.589124
										1.12	0	0	0			1.12	0	0	0			225	0.218281	0.232323	0.265861
										1.29	0	0	0			1.29	0	0	0			255	0.11869	0.0606061	0.120846
										1.5	0	0	0			1.5	0	0	0			285	0.0736698	0.040404	0.0574018
										1.74	0	0	0			1.74	0	0	0			315	0.0341064	0.003367	0.0362538
										2.01	0	0	0			2.01	0	0	0			345	0.0163711	0.003367	0.0181269
										2.33	0	0	0			2.33	0	0	0			375	0.0177353	0	0.0151057
										2.7	0	0	0			2.7	0	0	0			405	0.0109141	0.00673401	0.00906344
										3.12	0	0	0.0329159			3.12	0	0	0			435	0.00409277	0	0.0060423
										3.62	0	0	0.0958855			3.62	0	0	0			465	0.00136426	0.013468	0.0060423
										4.19	0	0	0.165474			4.19	0	0	0			495	0	0.00673401	0.0060423
										4.85	0	0	0.223614			4.85	0	0	0			525	0.00272851	0	0.00302115
										5.61	0	0	0.26297			5.61	0	0	0			555	0.00136426	0.003367	0
										6.5	0	0.0115017	0.289803			6.5	0	0	0			585	0.00272851	0	0
										7.53	0	0.0823432	0.307692			7.53	0	0	0.000647841
										8.72	0	0.19637	0.325581			8.72	0	0	0.00423588
										10.1	0	0.318482	0.348837			10.1	0	0	0.00938538
										11.7	0	0.415842	0.375671			11.7	0	0	0.0146179
										13.5	0	0.471947	0.40966			13.5	0	0	0.0263704
										15.7	0	0.483498	0.445438			15.7	0	0	0.0596346
										18.2	0	0.462046	0.486583			18.2	0	0	0.112126
										21	0	0.424092	0.529517			21	0	0	0.170847
										24.4	0	0.386139	0.579606			24.4	0	0	0.223837
										28.2	0	0.366337	0.633274			28.2	0	0	0.266611
										32.7	0.0170536	0.372937	0.694097			32.7	0	0	0.302326
										37.8	0.0705357	0.410891	0.758497			37.8	0	0	0.339701
										43.8	0.167857	0.476898	0.822898			43.8	0	0	0.387874
										50.7	0.304464	0.566007	0.88551			50.7	0	0	0.453488
										58.8	0.46875	0.668317	0.940966			58.8	0.00525706	0	0.539037
										68.1	0.639286	0.770627	0.980322			68.1	0.0384181	0	0.640365
										78.8	0.796429	0.863036	1			78.8	0.124294	0	0.749169
										91.3	0.919643	0.937294	0.994633			91.3	0.263842	0	0.852159
										106	0.991071	0.983498	0.962433			106	0.441525	0.106706	0.936047
										122	1	1	0.903399			122	0.630791	0.387031	0.988372
										142	0.9375	0.983498	0.821109			142	0.803107	0.71843	1
										164	0.830357	0.935644	0.715564			164	0.932203	0.952218	0.965947
										190	0.677679	0.861386	0.597496			190	1	1	0.888289
										220	0.504464	0.762376	0.472272			220	0.997175	0.858362	0.771595
										255	0.332143	0.650165	0.348837			255	0.923729	0.598123	0.629153
										295	0.183929	0.529703	0.236136			295	0.793503	0.327133	0.475498
										342	0.0764286	0.409241	0.142576			342	0.624294	0.137201	0.325166
										396	0.0172321	0.29703	0.0715564			396	0.441243	0.0348123	0.194352
										459	0	0.19802	0.0261181			459	0.270056	0.00208191	0.0946013
										531	0	0.118482	0.00447227			531	0.132768	0	0.0318522
										615	0	0.059736	0			615	0.0438983	0	0.00448505
										712	0	0.0226073	0			712	0.00463277	0	0
										825	0	0.00457096	0			825	0	0	0
										955	0	0	0			955	0	0	0
										1110	0	0	0			1110	0	0	0
										1280	0	0	0			1280	0	0	0
										1480	0	0	0			1480	0	0	0
										1720	0	0	0			1720	0	0	0
										1990	0	0	0			1990	0	0	0
										2300	0	0	0			2300	0	0	0
										2670	0	0	0			2670	0	0	0
										3090	0	0	0			3090	0	0	0
										3580	0	0	0			3580	0	0	0
										4150	0	0	0			4150	0	0	0
										4800	0	0	0			4800	0	0	0
										5560	0	0	0			5560	0	0	0
										6440	0	0	0			6440	0	0	0
										7460	0	0	0			7460	0	0	0
										8630	0	0	0			8630	0	0	0

## Sheet: Figure 4
4A
Concentration (µM)	Dbp1-NOX				NOX
50	1.114	1.151			0.4614	0.3006	0.2894	0.4333	0.3047
75	1.839	2.259	1.523		0.4293	0.3612	0.6479
100	2.233	2.558	1.694		0.6304	0.7034	1.002
200	2.34	3.095	2.436		0.5193	0.4268	1.137	0.8601	0.8062	0.7146
4B
Concentration (µM)	Dbp1-NOX					NOX
50	0.5129	0.2508	0.5555			0.02733	0.2781	0.3457	0.09164	0.1125
75	0.5981	0.5008	0.5683			0.2027	0.1705	0.2709
100	1.085	0.8698	0.6988	0.848		0.2195	0.2974	0.2331
200	0.7637	1.021	0.9084	1.021		0.3754	0.5691	0.06109	0.3215

## Sheet: Suppl. Fig 4
Time (s)	NADH concentration (µM)
0	98.4405	98.1994	91.7363
20	98.4084	98.2476	91.8328
40	98.3923	98.6495	91.7203
60	98.344	98.328	91.8489
80	98.2797	98.1833	91.8006
100	98.328	98.537	91.7685
120	98.3601	98.1511	91.8167
140	98.2797	98.0707	91.8489
160	98.344	98.3601	91.8971
180	98.4566	98.2958	91.8167
200	98.4084	97.9743	91.9936
220	98.4566	98.0386	92.1383
240	98.5048	98.2958	91.9614
260	98.3762	98.0707	92.0579
280	98.4244	97.8296	92.283
300	98.3762	97.91	92.2669
320	98.328	98.1511	92.2508
340	98.3601	97.8617	92.0579
360	98.3601	97.717	92.1543
380	98.4244	97.7653	92.1222
400	98.5691	98.1672	92.2186
420	98.4244	97.6367	92.2669
440	98.553	97.5724	92.2026
460	98.4887	97.7974	92.283
480	98.4566	98.0547	92.3794
500	98.4727	97.4598	92.2347
520	98.6334	97.6367	92.4759
540	98.6656	97.7814	92.4116
560	98.6013	97.7331	92.4116
580	98.6817	97.3312	92.3633
600	98.5691	97.4598	92.5724
620	98.6334	97.6527	92.4276
640	98.6977	97.5884	92.4116
660	98.553	97.3633	92.5402
680	98.6334	97.2347	92.4437
700	98.6013	97.3312	92.3633
720	98.6174	97.5884	92.299
740	98.7138	97.1704	92.4437
760	98.6174	96.9775	92.2508
780	98.5852	97.1222	92.5563
800	98.746	97.4276	92.4276
820	98.746	97.0096	92.3312
840	98.5209	97.0257	92.3151
860	98.6817	97.2026	92.4598
880	98.6656	97.4276	92.3955
900	98.6977	97.0096	92.3633
920	98.537	96.9293	92.4598
940	98.746	96.8328	92.2669
960	98.746	97.2669	92.299
980	98.7138	96.8649	92.2508
1000	98.6817	96.6881	92.1222
1020	98.7138	96.8489	92.1865
1040	98.7621	97.2026	92.1865
1060	98.7299	96.6077	92.0257
1080	98.8907	96.7203	92.2026
1100	98.9389	96.7846	91.9614
1120	98.8746	96.7685	92.1865
1140	98.8424	96.5273	92.0579
1160	98.8424	96.4791	92.09
1180	98.9228	96.9293	92.0579
1200	98.8907	96.656	91.9936
1220	99.0193	96.447	91.9775
1240	98.9711	96.656	91.8489
1260	98.955	96.9453	91.9936
1280	99.0193	96.8328	91.9775
1300	98.9711	96.6238	91.7524
1320	99.0997	96.4148	91.7524
1340	99.0193	96.8006	91.5916
1360	99.0997	96.7363	91.4791
1380	98.9228	96.3987	91.5273
1400	99.1479	96.3826	91.463
1420	99.0675	96.5113	91.4952
1440	99.0032	96.7203	91.4148
1460	99.0515	96.3183	91.254
1480	99.0193	96.1736	91.0772
1500	99.1318	96.447	91.1415
1520	99.0515	96.7846	91.2058
1540	99.1479	96.5434	91.254
1560	99.1318	96.2058	90.9646
1580	99.1479	96.3505	90.9807
1600	99.1961	96.5595	90.7878
1620	99.0997	96.7042	90.7395
1640	99.1158	96.3826	90.7717
1660	98.9389	96.3505	90.7395
1680	99.0836	96.3666	90.6752
1700	98.9389	96.6238	90.4341
1720	99.0354	96.5595	90.418
1740	98.9228	96.1415	90.3537
1760	98.9711	96.1897	90.3376
1780	99.0032	96.3344	90.1929
1800	98.8264	96.7524	90.1929
1820	98.8907	96.4309	90.1125
1840	98.9389	96.1576	90.0322
1860	98.8264	96.1736	90.0161
1880	98.746	96.3023	89.9839
1900	98.5691	96.6881	89.8875
1920	98.6495	96.2701	89.7588
1940	98.5048	96.1415	89.6463
1960	98.4405	96.2219	89.6945
1980	98.3762	96.3987	89.6463
2000	98.3923	96.5434	89.4534
2020	98.3923	96.5434	89.5659
2040	98.2797	96.2219	89.4212
2060	98.2315	96.1576	89.4051
2080	98.1833	96.1736	89.4051
2100	98.1029	96.463	89.1479

## Sheet: Suppl. Fig 6
Size (d.nm)	Dbp1-NOX	Laf1-NOX	Ddx4-NOX
15	0.0745098	0.0283688	0.0205339
45	0.34902	0.242908	0.129363
75	0.713725	0.478723	0.359343
105	1	0.852837	0.669405
135	0.922549	0.980496	1
165	0.561765	1	0.979466
195	0.277451	0.89539	0.829569
225	0.133333	0.618794	0.620123
255	0.0460784	0.391844	0.406571
285	0.022549	0.219858	0.25462
315	0.0156863	0.125887	0.188912
345	0.00784314	0.0673759	0.0862423
375	0.00294118	0.0514184	0.063655
405	0.00294118	0.0212766	0.0677618
435	0.00196078	0.0124113	0.0184805
465	0.000980392	0.0159574	0.0143737
495	0	0.0070922	0.0123203
525	0	0.00531915	0.00410678
555	0	0.00177305	0.00410678
585	0	0.00177305	0.00205339

## Sheet: Suppl. Fig 9
Dbp1-NOX					Laf1-NOX					Ddx4-NOX
Time (µs)	t0	t30min			Time (µs)	t0	t30min			Time (µs)	t0	t30min
0.5	0.9949	0.994424			0.5	0.993377	0.991822			0.5	0.995357	0.996936
1	1	1			1	1	1			1	1	1
1.5	0.996755	0.996283			1.5	0.995861	0.995911			1.5	0.998143	0.994893
2	0.99351	0.99303			2	0.995033	0.993185			2	0.993036	0.990807
2.5	0.990264	0.992565			2.5	0.993377	0.990459			2.5	0.991179	0.990296
3	0.990728	0.988848			3	0.991722	0.98955			3	0.989322	0.9857
3.5	0.985628	0.987918			3.5	0.991308	0.988187			3.5	0.988394	0.984168
4	0.98331	0.986059			4	0.991308	0.985915			4	0.984215	0.984678
4.5	0.981919	0.984201			4.5	0.988411	0.985007			4.5	0.983287	0.981103
5.5	0.978674	0.978625			5.5	0.983444	0.980463			5.5	0.980501	0.978039
6.5	0.974038	0.974907			6.5	0.981374	0.978192			6.5	0.975859	0.972932
7.5	0.969402	0.970725			7.5	0.978891	0.974557			7.5	0.973538	0.969867
8.5	0.963839	0.967007			8.5	0.975579	0.970922			8.5	0.970288	0.966803
9.5	0.959666	0.962825			9.5	0.972682	0.967742			9.5	0.96611	0.962206
10.5	0.955957	0.959108			10.5	0.971026	0.964562			10.5	0.961931	0.959142
11.5	0.951785	0.95539			11.5	0.965232	0.961381			11.5	0.958682	0.956588
12.5	0.949467	0.951208			12.5	0.963162	0.958201			12.5	0.95636	0.954545
14.5	0.941586	0.943773			14.5	0.956954	0.952294			14.5	0.948932	0.946885
16.5	0.933704	0.936338			16.5	0.951987	0.945479			16.5	0.941968	0.940245
18.5	0.925359	0.928439			18.5	0.946606	0.939573			18.5	0.936397	0.935649
20.5	0.916551	0.921004			20.5	0.939983	0.933212			20.5	0.929434	0.928498
22.5	0.910987	0.914033			22.5	0.93543	0.927306			22.5	0.923863	0.923391
24.5	0.902643	0.906134			24.5	0.929222	0.921399			24.5	0.918292	0.916241
26.5	0.894761	0.899628			26.5	0.924255	0.915493			26.5	0.911792	0.910623
28.5	0.887807	0.892658			28.5	0.918874	0.909587			28.5	0.905292	0.905516
32.5	0.872972	0.877788			32.5	0.907699	0.897319			32.5	0.893222	0.893258
36.5	0.858136	0.864312			36.5	0.896523	0.885961			36.5	0.88208	0.882533
40.5	0.843764	0.851301			40.5	0.886175	0.874602			40.5	0.870938	0.871808
44.5	0.829856	0.836896			44.5	0.876242	0.863244			44.5	0.858867	0.860572
48.5	0.815948	0.824349			48.5	0.86548	0.85234			48.5	0.848189	0.849847
52.5	0.802967	0.811338			52.5	0.855546	0.841436			52.5	0.837512	0.840143
56.5	0.789986	0.798792			56.5	0.845613	0.830077			56.5	0.827762	0.829418
60.5	0.777005	0.786245			60.5	0.834851	0.819627			60.5	0.817549	0.819203
68.5	0.751043	0.762546			68.5	0.815811	0.798728			68.5	0.796193	0.799796
76.5	0.727863	0.738848			76.5	0.796772	0.778737			76.5	0.777623	0.779877
84.5	0.704682	0.716543			84.5	0.778146	0.758746			84.5	0.759053	0.762002
92.5	0.682429	0.694703			92.5	0.760348	0.740118			92.5	0.740019	0.744127
101	0.660176	0.673792			101	0.743791	0.72149			101	0.721913	0.727273
109	0.640241	0.652881			109	0.726407	0.703771			109	0.7052	0.710419
117	0.619842	0.633829			117	0.709851	0.686052			117	0.689415	0.694076
125	0.601762	0.615242			125	0.694536	0.668787			125	0.672702	0.678754
141	0.5656	0.579461			141	0.663493	0.636529			141	0.642526	0.64811
157	0.531757	0.546468			157	0.634106	0.605634			157	0.612813	0.618999
173	0.500695	0.515335			173	0.606788	0.576556			173	0.585887	0.591931
189	0.471025	0.485595			189	0.580298	0.548387			189	0.560353	0.566905
205	0.443672	0.458178			205	0.55505	0.522035			205	0.535747	0.542901
221	0.41771	0.432621			221	0.531043	0.497501			221	0.512071	0.519918
237	0.393602	0.408457			237	0.507864	0.473421			237	0.490251	0.497957
253	0.371813	0.386617			253	0.487169	0.451159			253	0.469824	0.477017
285	0.331015	0.345725			285	0.446606	0.409814			285	0.431291	0.439224
317	0.295318	0.30948			317	0.410596	0.372558			317	0.396472	0.403984
349	0.264256	0.277881			349	0.377897	0.338937			349	0.365367	0.372829
381	0.237367	0.25			381	0.347682	0.308496			381	0.337512	0.343718
413	0.213259	0.225372			413	0.31995	0.281236			413	0.311513	0.318182
445	0.191933	0.203067			445	0.295116	0.256701			445	0.288301	0.294178
477	0.173389	0.183086			477	0.271523	0.234893			477	0.266945	0.272217
509	0.157163	0.165892			509	0.251242	0.215357			509	0.246982	0.25383
573	0.128373	0.135967			573	0.215232	0.180827			573	0.213556	0.219612
637	0.105192	0.111942			637	0.183775	0.152658			637	0.185701	0.191011
701	0.0865554	0.0927045			701	0.158113	0.128669			701	0.162024	0.165986
765	0.0716736	0.0773234			765	0.136175	0.109087			765	0.142061	0.145812
829	0.0598053	0.0650093			829	0.117798	0.0927306			829	0.12507	0.12809
893	0.0501623	0.0545074			893	0.102318	0.0789641			893	0.110585	0.11287
957	0.0419564	0.0457714			957	0.0891556	0.0679237			957	0.0982358	0.1
1020	0.0352805	0.0392193			1020	0.0784354	0.0590641			1020	0.0876509	0.0894791
1150	0.0245248	0.028671			1150	0.0608858	0.0444798			1150	0.0705664	0.0715526
1280	0.0178025	0.0210502			1280	0.0480546	0.0338483			1280	0.0586815	0.0585802
1400	0.013185	0.015474			1400	0.0381209	0.0262608			1400	0.0497214	0.049285
1530	0.00990264	0.0116171			1530	0.0303808	0.0209905			1530	0.0425255	0.0423391
1660	0.00831711	0.0094842			1660	0.0240894	0.0174012			1660	0.036676	0.0365679
1790	0.00626333	0.00834572			1790	0.019702	0.014398			1790	0.0318477	0.0322778
1920	0.00451089	0.00731877			1920	0.0157285	0.0123444			1920	0.0288301	0.0286517
2040	0.00367177	0.00635223			2040	0.0135886	0.0110995			2040	0.0261838	0.0257916
2300	0.00339824	0.00496747			2300	0.0100952	0.00904134			2300	0.0220056	0.0214505
2560	0.00223459	0.00416357			2560	0.0088452	0.00775102			2560	0.0202414	0.0183861
2810	0.00288317	0.0035223			2810	0.00841474	0.00782826			2810	0.0192201	0.0169305
3070	0.00343069	0.0031552			3070	0.00789735	0.00835075			3070	0.0187558	0.0162921
3320	0.00364395	0.00355019			3320	0.00814983	0.00930486			3320	0.0182916	0.0159091
3580	0.00307371	0.00300651			3580	0.00882864	0.00920945			3580	0.0181523	0.0162819
3840	0.00292536	0.00370353			3840	0.0088452	0.00940027			3840	0.0185701	0.0159908
4090	0.00273528	0.00421004			4090	0.00850166	0.00989096			4090	0.0185237	0.0153371
4600	0.00235512	0.0044052			4600	0.0091101	0.0099682			4600	0.0179666	0.0162104
5120	0.00274919	0.00342937			5120	0.00954056	0.00880509			5120	0.0167595	0.0173698
5630	0.00225777	0.00497212			5630	0.00921358	0.00769196			5630	0.0160631	0.0171604
6140	0.00230413	0.00385688			6140	0.00850166	0.00888687			6140	0.0170845	0.018049
6650	0.00318498	0.00268123			6650	0.00878311	0.00782826			6650	0.0179666	0.0177068
7160	0.00301344	0.00435409			7160	0.0098303	0.00751477			7160	0.0181523	0.0180388
7680	0.00318962	0.00338755			7680	0.0085803	0.00685597			7680	0.0169266	0.0180695
8190	0.00352341	0.00218634			8190	0.00675083	0.00704225			8190	0.016611	0.0179928
9210	0.00343996	0.00328532			9210	0.00656871	0.00887324			9210	0.0169916	0.0170889
10200	0.00276773	0.00436803			10200	0.00688742	0.00842344			10200	0.0166202	0.016859
11300	0.00288827	0.00355483			11300	0.00704056	0.00950931			11300	0.0174559	0.016619
12300	0.00133519	0.00416357			12300	0.00753311	0.00734212			12300	0.0163881	0.018095
13300	0.00201762	0.0041961			13300	0.0065894	0.0063244			13300	0.0153203	0.0182329
14300	0.00205841	0.00350836			14300	0.00662666	0.00653794			14300	0.016481	0.0184627
15400	0.00251275	0.00298792			15400	0.0072351	0.00812812			15400	0.0157846	0.0193871
16400	0.00216875	0.00213941			16400	0.00766142	0.00771922			16400	0.0172238	0.0195608
18400	0.00221604	0.00310502			18400	0.00711507	0.00798274			18400	0.0154132	0.0177017
20500	0.00265647	0.00359665			20500	0.00732202	0.00900954			20500	0.0168059	0.0174464
22500	0.00136996	0.00423327			22500	0.00956126	0.00968651			22500	0.0150418	0.0167263
24600	0.00176032	0.00405204			24600	0.00817881	0.00984552			24600	0.0155989	0.0159704
26600	0.00227167	0.00217937			26600	0.00748344	0.00757837			26600	0.0162953	0.0168744
28700	0.00171025	0.0027881			28700	0.00608858	0.00709223			28700	0.0175952	0.0164607
30700	0.00184376	0.00444703			30700	0.0061548	0.00801908			30700	0.0151346	0.0159193
32800	0.0016407	0.00322491			32800	0.00606788	0.00754203			32800	0.0156221	0.0168029
36900	0.00161382	0.00398234			36900	0.00538079	0.00789187			36900	0.015455	0.0173391
41000	0.00184006	0.00342007			41000	0.00679636	0.00855066			41000	0.0147168	0.0162308
45100	0.00125359	0.00277881			45100	0.00745861	0.00852794			45100	0.0148932	0.0172625
49100	0.00115531	0.00324349			49100	0.0070447	0.00862335			49100	0.0155989	0.0156486
53200	0.00203941	0.00283457			53200	0.00832781	0.00768741			53200	0.0145172	0.0155414
57300	0.00255355	0.00321097			57300	0.00687086	0.00684689			57300	0.0146704	0.0177222
61400	0.00210014	0.00266264			61400	0.00722682	0.0087642			61400	0.0139183	0.0161287
65500	0.00141956	0.00276487			65500	0.00673013	0.00870059			65500	0.0147122	0.0158836
73700	0.00177144	0.00333643			73700	0.00667219	0.00858246			73700	0.0141504	0.0163126
81900	0.00151646	0.00250929			81900	0.00758278	0.00899591			81900	0.0142386	0.0162717
90100	0.00140148	0.00320632			90100	0.00699503	0.00741481			90100	0.0122052	0.0158427
98300	0.00211868	0.0034619			98300	0.00662666	0.00833258			98300	0.0129109	0.0168182
106000	0.00161521	0.00294145			106000	0.00574917	0.00699682			106000	0.0125812	0.0156691
115000	0.00124942	0.00377323			115000	0.00628725	0.00724671			115000	0.0137326	0.0143361
123000	0.00133102	0.00340149			123000	0.00630381	0.00815084			123000	0.0140947	0.0150204
131000	0.00129161	0.00253717			131000	0.00631623	0.00740572			131000	0.0139879	0.0149081
147000	0.00149281	0.00235223			147000	0.00627483	0.00758746			147000	0.0130176	0.0146323
164000	0.00136718	0.0022263			164000	0.00565811	0.00727397			164000	0.0109889	0.0143105
180000	0.00124618	0.00273699			180000	0.00544288	0.00735575			180000	0.0115227	0.0132278
197000	0.00128744	0.00241171			197000	0.00583609	0.00675148			197000	0.0106546	0.0134934
213000	0.000832174	0.00250465			213000	0.00557947	0.00674693			213000	0.00980501	0.0131359
229000	0.00124803	0.00245353			229000	0.00472268	0.00715584			229000	0.0102321	0.0122012
246000	0.000671303	0.00306227			246000	0.00437086	0.00678328			246000	0.00906221	0.0119305
262000	0.00106444	0.0031645			262000	0.00423013	0.00628351			262000	0.00795265	0.0111389
295000	0.00112842	0.00268123			295000	0.00372103	0.00555657			295000	0.00704271	0.0100868
328000	0.0010561	0.00190985			328000	0.00340646	0.00549296			328000	0.00637419	0.00935649
360000	0.00111729	0.00245818			360000	0.00325745	0.0052249			360000	0.00615599	0.008381
393000	0.00080714	0.00222584			393000	0.0032947	0.00459337			393000	0.00561281	0.00817671
426000	0.00101854	0.00269517			426000	0.0025	0.00454339			426000	0.0051532	0.00759959
459000	0.00118869	0.00202602			459000	0.00206954	0.00377556			459000	0.00445682	0.00673136
492000	0.0011006	0.00169424			492000	0.00218957	0.0037801			492000	0.00349118	0.0054954
524000	0.000743625	0.00164638			524000	0.00209851	0.00329396			524000	0.00350975	0.00618488
590000	0.00113259	0.00126719			590000	0.00168295	0.0028896			590000	0.00273909	0.00466292
655000	0.00101994	0.00183411			655000	0.00134768	0.00244889			655000	0.00184308	0.00403473
721000	0.000488642	0.00159665			721000	0.00123469	0.00184462			721000	0.00178877	0.00374362
786000	0.00069541	0.00139916			786000	0.00093957	0.00117674			786000	0.00151346	0.00341675
852000	0.000565137	0.00105223			852000	0.00103394	0.000781009			852000	0.000781801	0.00296834
918000	0.000317107	0.000957249			918000	0.00092053	0.00093503			918000	0.00123491	0.00313126
983000	0.000503013	0.000847584			983000	0.000863825	0.000846433			983000	0.00151903	0.00264096
1050000	0.0005758	0.000865985			1050000	0.00143584	0.0007801			1050000	0.00159991	0.00236057
1180000	0.000431618	0.000746747			1180000	0.00126325	0.000872785			1180000	0.00184308	0.00163534
1310000	0.000215577	0.000521422			1310000	0.00132243	0.000726942			1310000	0.001902	0.00126915
1440000	0.00050765	0.000644981			1440000	0.00184603	0.000913221			1440000	0.00202878	0.0018953
1570000	0.000704682	0.000453067			1570000	0.0016221	0.00131349			1570000	0.00165738	0.00203473
1700000	0.000483635	0.000196417			1700000	0.00150786	0.00098637			1700000	0.00149396	0.00219969
1840000	0.000706537	0.000319331			1840000	0.00167798	0.000818991			1840000	0.00184726	0.00175689
1970000	0.000659249	0.000631506			1970000	0.0016221	0.000677874			1970000	0.002052	0.00201175
2100000	0.000443115	0.000671468			2100000	0.00201159	0.000774648			2100000	0.0011662	0.00196527
2360000	0.000716273	0.000546933			2360000	0.00182533	0.000592912			2360000	0.00197679	0.00142799
2620000	0.000817803	0.0010697			2620000	0.00176987	0.00160836			2620000	0.00312906	0.00138407
2880000	0.00104729	0.00111664			2880000	0.0016577	0.000978646			2880000	0.00343547	0.00141931
3150000	0.00112332	0.00158736			3150000	0.00134478	0.00172512			3150000	0.0035701	0.00172268
3410000	0.00129949	0.00174257			3410000	0.00157285	0.000932303			3410000	0.00316156	0.00313585
3670000	0.00103709	0.00162546			3670000	0.0012976	0.000859609			3670000	0.0034169	0.00293156
3930000	0.0010255	0.0018211			3930000	0.00186507	0.00128896			3930000	0.00282173	0.00383555
4190000	0	0			4190000	0	0			4190000	0	0
4720000	0	0			4720000	0	0			4720000	0	0
5240000	0	0			5240000	0	0			5240000	0	0
5770000	0	0			5770000	0	0			5770000	0	0
6290000	0	0			6290000	0	0			6290000	0	0
6820000	0	0			6820000	0	0			6820000	0	0
7340000	0	0			7340000	0	0			7340000	0	0
7860000	0	0			7860000	0	0			7860000	0	0
8390000	0	0			8390000	0	0			8390000	0	0
9440000	0	0			9440000	0	0			9440000	0	0
10500000	0	0			10500000	0	0			10500000	0	0
11500000	0	0			11500000	0	0			11500000	0	0
12600000	0	0			12600000	0	0			12600000	0	0
13600000	0	0			13600000	0	0			13600000	0	0
14700000	0	0			14700000	0	0			14700000	0	0
15700000	0	0			15700000	0	0			15700000	0	0
16800000	0	0			16800000	0	0			16800000	0	0
18900000	0	0			18900000	0	0			18900000	0	0
21000000	0	0			21000000	0	0			21000000	0	0
23100000	0	0			23100000	0	0			23100000	0	0
25200000	0	0			25200000	0	0			25200000	0	0
27300000	0	0			27300000	0	0			27300000	0	0
29400000	0	0			29400000	0	0			29400000	0	0
31500000	0	0			31500000	0	0			31500000	0	0
33600000	0	0			33600000	0	0			33600000	0	0
37700000	0	0			37700000	0	0			37700000	0	0
41900000	0	0			41900000	0	0			41900000	0	0
46100000	0	0			46100000	0	0			46100000	0	0
50300000	0	0			50300000	0	0			50300000	0	0
54500000	0	0			54500000	0	0			54500000	0	0
58700000	0	0			58700000	0	0			58700000	0	0

## Sheet: Suppl. Fig 10
Concentration (µM)	NOX								Dbp1-NOX								Laf1-NOX								Ddx4-NOX
50	0.4614	0.3006	0.2894	0.4333	0.3047				1.114	1.151							0.3392	0.4116							0.8674	0.3778	0.07637
75	0.4293	0.3612	0.6479						1.839	2.259	1.523						0.5386	0.3593	0.8497						0.5997	0.717	0.8127
100	0.6304	0.7034	1.002						2.233	2.558	1.694						0.9847	0.6246	1.046	1.369					0.811	0.5989	1.029	1.061
200	0.5193	0.4268	1.137	0.8601	0.8062	0.7146			2.34	3.095	2.436						0.4019	0.4984	0.1447						0.3296	0.5225	0.2251	0.3296
300	0.6881	0.5981	0.9156						1.744	1.043	1.278	1.2379					0.4502	0.6833	0.4582	0.6592					0.6592	0.4582	0.619
500	0.3813	0.8929	0.4634						1.163	1.572	1.434						0.3836	0.7706	0.3302						0.2653	0.5547	0.4961

## Sheet: Suppl. Fig 11
Concentration (µM)	Initial rate (µM/s)
25	0.2878	0.0627	0.1825
50	0.4904	0.6672
150	1.375	1.6	1.768	2.01
300	2.186	1.214	1.463
500	1.334	1.833	1.768

## Sheet: Suppl. Fig 12
Atto-565 in condensates					Atto-565 in buffer
Time (s)	correlation	Time (s)	fit		Time (s)	correlation
9.99952e-07	0.456192	0.00020799	0.980855		1.00005e-06	0.963816
1.9999e-06	2.3574	0.000223989	0.979412		2.0001e-06	0.920624
2.99985e-06	1.07311	0.000239988	0.977974		3.00015e-06	0.882555
3.99981e-06	0.571401	0.000255988	0.976539		4.00019e-06	0.855934
4.99976e-06	1.94848	0.000287986	0.973682		5.00024e-06	0.821137
5.99971e-06	1.64489	0.000319984	0.970842		6.00029e-06	0.800726
6.99966e-06	2.24676	0.000351983	0.968017		7.00034e-06	0.767536
7.99961e-06	1.87059	0.000383981	0.965209		8.00039e-06	0.749342
8.99956e-06	1.44471	0.00041598	0.962417		9.00044e-06	0.727219
9.99952e-06	1.61288	0.000447978	0.95964		1.00005e-05	0.704948
1.09995e-05	1.98374	0.000479977	0.956879		1.10005e-05	0.683377
1.19994e-05	1.91558	0.000511975	0.954134		1.20006e-05	0.665399
1.29994e-05	0.790616	0.000575972	0.94869		1.30006e-05	0.64328
1.39993e-05	1.33761	0.000639969	0.943306		1.40007e-05	0.633101
1.49993e-05	0.790616	0.000703966	0.937982		1.50007e-05	0.615747
1.59992e-05	1.56508	0.000767963	0.932716		1.60008e-05	0.595785
1.79991e-05	1.4778	0.00083196	0.927508		1.80009e-05	0.569842
1.9999e-05	1.7991	0.000895957	0.922357		2.0001e-05	0.548879
2.19989e-05	0.968721	0.000959953	0.917262		2.20011e-05	0.524576
2.39988e-05	1.19648	0.00102395	0.912221		2.40012e-05	0.503572
2.59987e-05	2.33193	0.00115194	0.902301		2.60013e-05	0.482906
2.79986e-05	1.61735	0.00127994	0.89259		2.80014e-05	0.465827
2.99985e-05	1.49432	0.00140793	0.883082		3.00015e-05	0.446192
3.19984e-05	0.735048	0.00153593	0.873771		3.20016e-05	0.42978
3.59983e-05	1.32913	0.00166392	0.86465		3.60017e-05	0.400481
3.99981e-05	1.41558	0.00179191	0.855713		4.00019e-05	0.376642
4.39979e-05	1.57829	0.00191991	0.846955		4.40021e-05	0.352673
4.79977e-05	1.5614	0.0020479	0.838372		4.80023e-05	0.335348
5.19975e-05	1.12947	0.00230389	0.821705		5.20025e-05	0.315209
5.59973e-05	1.14518	0.00255988	0.805674		5.60027e-05	0.29604
5.99971e-05	1.67204	0.00281586	0.790244		6.00029e-05	0.283293
6.39969e-05	1.28878	0.00307185	0.775381		6.40031e-05	0.270907
7.19965e-05	1.34789	0.00332784	0.761055		7.20035e-05	0.246064
7.99961e-05	0.946046	0.00358383	0.747237		8.00039e-05	0.228291
8.79957e-05	1.45893	0.00383981	0.733901		8.80043e-05	0.209779
9.59953e-05	1.06236	0.0040958	0.721021		9.60047e-05	0.193581
0.000103995	1.095	0.00460778	0.696541		0.000104005	0.181798
0.000111995	0.610921	0.00511975	0.673631		0.000112005	0.170775
0.000119994	0.952277	0.00563173	0.652145		0.000120006	0.162841
0.000127994	1.31223	0.0061437	0.631953		0.000128006	0.151469
0.000143993	0.77942	0.00665568	0.612944		0.000144007	0.135426
0.000159992	1.01357	0.00716765	0.595015		0.000160008	0.123002
0.000175991	1.27456	0.00767963	0.578077		0.000176009	0.109923
0.000191991	0.703406	0.0081916	0.562051		0.000192009	0.102199
0.00020799	0.863331	0.00921555	0.532453		0.00020801	0.0927006
0.000223989	0.644555	0.0102395	0.505733		0.000224011	0.0854169
0.000239988	0.951857	0.0112635	0.48149		0.000240012	0.0813932
0.000255988	0.922221	0.0122874	0.459395		0.000256012	0.0762578
0.000287986	0.977545	0.0133114	0.439176		0.000288014	0.0669642
0.000319984	1.03654	0.0143353	0.420604		0.000320016	0.059157
0.000351983	0.855823	0.0153593	0.403486		0.000352017	0.0544964
0.000383981	0.986263	0.0163832	0.387658		0.000384019	0.0494242
0.00041598	1.00706	0.0184311	0.359331		0.00041602	0.0453126
0.000447978	0.927965	0.020479	0.334717		0.000448022	0.0429518
0.000479977	0.956126	0.0225269	0.313132		0.000480023	0.0386564
0.000511975	1.0831	0.0245748	0.294053		0.000512025	0.0355498
0.000575972	0.964738	0.0266227	0.277067		0.000576028	0.0305869
0.000639969	1.02092	0.0286706	0.261849		0.000640031	0.0279046
0.000703966	0.918835	0.0307185	0.248139		0.000704034	0.0239854
0.000767963	0.953107	0.0327664	0.235723		0.000768037	0.0211731
0.00083196	0.941186	0.0368622	0.214108		0.00083204	0.0195371
0.000895957	1.08341	0.040958	0.195934		0.000896043	0.0176213
0.000959953	0.839103	0.0450538	0.180444		0.000960047	0.0154805
0.00102395	0.814931	0.0491496	0.167088		0.00102405	0.015005
0.00115194	0.82512	0.0532454	0.155457		0.00115206	0.012801
0.00127994	0.95366	0.0573412	0.145238		0.00128006	0.0113132
0.00140793	0.821548	0.061437	0.136193		0.00140807	0.0101307
0.00153593	0.874535	0.0655328	0.128131		0.00153607	0.00962279
0.00166392	0.855257	0.0737244	0.114385		0.00166408	0.00897638
0.00179191	0.885614	0.081916	0.103107		0.00179209	0.00831999
0.00191991	0.856001	0.0901076	0.0936955		0.00192009	0.00737975
0.0020479	0.89722	0.0982992	0.0857277		0.0020481	0.00601079
0.00230389	0.897931	0.106491	0.0788998		0.00230411	0.00588031
0.00255988	0.846478	0.114682	0.0729875		0.00256012	0.00490033
0.00281586	0.798464	0.122874	0.0678213		0.00281614	0.0040155
0.00307185	0.685947	0.131066	0.063271		0.00307215	0.00398691
0.00332784	0.782621	0.147449	0.0556324		0.00332816	0.00242256
0.00358383	0.800797	0.163832	0.0494814		0.00358417	0.00260251
0.00383981	0.652417	0.180215	0.044431		0.00384019	0.00294841
0.0040958	0.668475	0.196598	0.0402166		0.0040962	0.00241588
0.00460778	0.687524	0.212982	0.0366519		0.00460822	0.00202159
0.00511975	0.730768	0.229365	0.0336014		0.00512025	0.00176817
0.00563173	0.660138	0.245748	0.0309646		0.00563227	0.000856372
0.0061437	0.632688	0.262131	0.0286653		0.0061443	0.00115046
0.00665568	0.624402	0.294898	0.0248568		0.00665632	0.00168696
0.00716765	0.550217	0.327664	0.0218398		0.00716835	0.000708208
0.00767963	0.56056	0.360431	0.0193985		0.00768037	0.00110115
0.0081916	0.543384	0.393197	0.0173879		0.0081924	0.000683321
0.00921555	0.574823	0.425963	0.0157074		0.00921645	0.000359731
0.0102395	0.507481	0.45873	0.0142848		0.0102405	0.000556922
0.0112635	0.458207	0.491496	0.0130674		0.0112645	0.000798799
0.0122874	0.485623	0.524263	0.0120156		0.0122886	0.0011776
0.0133114	0.424034	0.589795	0.0102948		0.0133126	0.00102397
0.0143353	0.396793	0.655328	0.00895196		0.0143367	0.000752306
0.0153593	0.392621	0.720861	0.0078796		0.0153607	0.000473736
0.0163832	0.331593	0.786394	0.00700674		0.0163848	6.98566e-05
0.0184311	0.334915	0.851927	0.00628477		0.0184329	0.000352809
0.020479	0.323237	0.91746	0.00567939		0.020481	0.000255217
0.0225269	0.292258	0.982992	0.00516573		0.0225291	0.000369531
0.0245748	0.280444	1.04853	0.00472539		0.0245772	0.000158975
0.0266227	0.258117	1.17959	0.00401224		0.0266253	0.000575058
0.0286706	0.23251	1.31066	0.00346247		0.0286734	0.000526619
0.0307185	0.238682	1.44172	0.00302797		0.0307215	0.000407167
0.0327664	0.209839	1.57279	0.00267747		0.0327696	0.000422193
0.0368622	0.213799	1.70385	0.00238985		0.0368658	-0.0001449
0.040958	0.192315	1.83492	0.00215034		0.040962	-7.53637e-05
0.0450538	0.195223	1.96598	0.00194838		0.0450582	-7.4017e-05
0.0491496	0.23098	2.09705	0.0017762		0.0491544	2.12802e-05
0.0532454	0.190534	2.35918	0.00149933		0.0532506	0.00047842
0.0573412	0.170012	2.62131	0.00128764		0.0573468	0.00024637
0.061437	0.129113	2.88344	0.0011215		0.061443	0.000198822
0.0655328	0.131312	3.14558	0.000988264		0.0655392	-3.61502e-05
0.0737244	0.119952	3.40771	0.00087948		0.0737316	0.000120507
0.081916	0.117817	3.66984	0.000789294		0.081924	-8.56654e-05
0.0901076	0.134157	3.93197	0.000713537		0.0901164	-5.88473e-05
0.0982992	0.0866025	4.1941	0.000649173		0.0983088	0.000252384
0.106491	0.0690232				0.106501	-1.13233e-05
0.114682	0.0648101				0.114694	0.000202069
0.122874	0.0761203				0.122886	0.000526741
0.131066	0.0724847				0.131078	0.000185551
0.147449	0.0801762				0.147463	0.000140214
0.163832	0.102296				0.163848	0.000187403
0.180215	0.0968079				0.180233	6.75435e-05
0.196598	0.073559				0.196618	0.000173314
0.212982	0.0592262				0.213002	0.000274262
0.229365	0.0702016				0.229387	-2.3324e-05
0.245748	0.0647161				0.245772	0.000159553
0.262131	0.0895553				0.262157	0.00029454
0.294898	0.113284				0.294926	0.000171415
0.327664	0.0999068				0.327696	0.000114417
0.360431	0.0932015				0.360465	7.17653e-05
0.393197	0.0670817				0.393235	0.000227762
0.425963	0.0655974				0.426005	0.000183746
0.45873	0.0391336				0.458774	0.000130541
0.491496	0.0568093				0.491544	5.00426e-06
0.524263	0.0554648				0.524313	7.49632e-06
0.589795	0.0576531				0.589853	6.04596e-05
0.655328	0.0195354				0.655392	9.78485e-05
0.720861	-0.0112718				0.720931	0.000123414
0.786394	0.0382087				0.78647	8.84892e-05
0.851927	0.052371				0.852009	0.000166525
0.91746	0.0444909				0.917548	0.000175002
0.982992	0.00251205				0.983088	2.52809e-06
1.04853	0.0200108				1.04863	0.000185977
1.17959	0.0294407				1.17971	0.000112819
1.31066	0.087644				1.31078	0.000123729
1.44172	0.0494011				1.44186	0.000161912
1.57279	0.0511867				1.57294	0.000104286
1.70385	0.0680232				1.70402	9.23472e-05
1.83492	0.0894784				1.8351	7.24447e-05
1.96598	0.0486744				1.96618	0.000102781
2.09705	0.0461409				2.09725	4.50722e-06
2.35918	0.0140613				2.35941	2.41966e-05
2.62131	0.0351304				2.62157	0.000107619
2.88344	0.0318776				2.88372	6.40321e-05
3.14558	0.0637858				3.14588	4.10535e-05
3.40771	0.0369531				3.40804	0.000168949
3.66984	0.00245234				3.67019	0.000104178
3.93197	0.0191618				3.93235	0.000125515
4.1941	-0.0133333				4.19451	0.000135354
					4.71882	5.26693e-05
					5.24313	6.8018e-05
					5.76745	7.34006e-05
					6.29176	6.27882e-05
					6.81607	9.62963e-05
					7.34039	0.000112392
					7.8647	6.79799e-05
					8.38901	9.16376e-05
					9.43764	9.03068e-05
					10.4863	7.19375e-05
					11.5349	8.60947e-05
					12.5835	8.98317e-05
					13.6321	8.01317e-05
					14.6808	8.73442e-05
					15.7294	8.09357e-05
					16.778	7.79657e-05
					18.8753	4.9031e-05
					20.9725	4.65791e-05
					23.0698	4.59789e-05
					25.167	6.33319e-05
					27.2643	8.0868e-05
					29.3616	9.31648e-05
					31.4588	7.02616e-05
					33.5561	2.84789e-05
					37.7506	1.93718e-05
					41.9451	1.62447e-05
					46.1396	-2.53387e-06
					50.3341	9.66337e-06
					54.5286	1.73623e-05
					58.7231	3.33238e-05
					62.9176	1.34748e-05
					67.1121	-4.91871e-06
